# Supplementary material for: Genome-Wide CRISPR/Cas9 Screening Identifies Modulators of THZ1 Response in Acute Myeloid Leukemia
Source: Biomedicines. 2026 May 14;14(5):1113. doi: 10.3390/biomedicines14051113 (PMC13204863; doi:10.3390/biomedicines14051113)
Supplement: Supplementary file 1 [file biomedicines-14-01113-s001.zip]

Archive with 1 entries (1 files):
- biomedicines-4290874-supplementary.xlsx
