# Supplementary material for: Genome-Wide CRISPR/Cas9 Screening Identifies Modulators of THZ1 Response in Acute Myeloid Leukemia
Source: Biomedicines. 2026 May 14;14(5):1113. doi: 10.3390/biomedicines14051113 (PMC13204863; doi:10.3390/biomedicines14051113)
Supplement: Supplementary file 1 [file biomedicines-14-01113-s001.zip › biomedicines-4290874-supplementary.xlsx]

## Sheet: Sheet1
	Name	Sequence(5'to3')
	MYC-qF	GTCAAGAGGCGAACACACAAC
	MYC-qR	TTGGACGGACAGGATGTATGC
	CCND1-qF	GCTGCGAAGTGGAAACCATC
	CCND1-qR	CCTCCTTCTGCACACATTTGAA
	CDK4-qF	ATGGCTACCTCTCGATATGAGC
	CDK4-qR	CATTGGGGACTCTCACACTCT
	PLK1-qF	CCTGCACCGAAACCGAGTTAT
	PLK1-qR	CCGTCATATTCGACTTTGGTTGC
	CDC20-qF	GACCACTCCTAGCAAACCTGG
	CDC20-qR	GGGCGTCTGGCTGTTTTCA
	CDK1-qF	AAACTACAGGTCAAGTGGTAGCC
	CDK1-qR	TCCTGCATAAGCACATCCTGA
	E2F1-qF	CATCCCAGGAGGTCACTTCTG
	E2F1-qR	GACAACAGCGGTTCTTGCTC
	CCNE1-qF	ACTCAACGTGCAAGCCTCG
	CCNE1-qR	GCTCAAGAAAGTGCTGATCCC
	GAPDH-qF	GGAGCGAGATCCCTCCAAAAT
	GAPDH-qR	GGCTGTTGTCATACTTCTCATGG
	MAD2L1-qF	GTTCTTCTCATTCGGCATCAACA
	MAD2L1-qR	GAGTCCGTATTTCTGCACTCG
	MCM2-qF	ATGGCGGAATCATCGGAATCC
	MCM2-qR	GGTGAGGGCATCAGTACGC
